# Supplementary material for: Phylogenetic investigation and mitochondrial genome description of ten species in nine genera of Cicadellinae from China (Hemiptera: Cicadellidae)
Source: PLoS One. 2025 Aug 12;20(8):e0329906. doi: 10.1371/journal.pone.0329906 (PMC12342267; doi:10.1371/journal.pone.0329906)
Supplement: S1 File — S1 Fig. Predicted secondary cloverleaf structure for the tRNAs of Anagonalia emeiensis. S2 Fig. Predicted secondary cloverleaf structure for the tRNAs of Anagonalia melichari. S3 Fig. Predicted secondary cloverleaf structure for the tRNAs of Anatkina vespertinula. S4 Fig. Predicted secondary cloverleaf structure for the tRNAs of Erragonalia choui. S5 Fig. Predicted secondary cloverleaf structure for the tRNAs of Gunungidia aurantiifasciata. S6 Fig. Predicted secondary cloverleaf structure for the tRNAs of kolla paulula. S7 Fig. Predicted secondary cloverleaf structure for the tRNAs of Nanatka castenea. S8 Fig. Predicted secondary cloverleaf structure for the tRNAs of Paratkina nigrifasciana. S9 Fig. Predicted secondary cloverleaf structure for the tRNAs of Seasogonia rosea. S10 Fig. Predicted secondary cloverleaf structure for the tRNAs of Stenatkina angustata. S11 Fig. Phylogenetic trees inferred by Bayesian inference (BI) based on the 13 protein-coding genes (PCGs). Bayesian posterior probabilities (BPPs) and bootstrap percentages (BP) are indicated on branches. S12 Fig. Phylogenetic trees inferred by Bayesian inference(BI) based on the 13 protein-coding genes and two rRNA genes (PCGs + rRNA). Bayesian posterior probabilities (BPPs) and bootstrap percentages (BP) are indicated. S13 Fig. Phylogenetic trees inferred by maximum likelihood (ML) based on the 13 protein-coding genes (PCGs). Bootstrap percentage (bp) is indicated on branches. S14 Fig. Phylogenetic trees inferred by maximum likelihood (ML) based on the 13 protein-coding genes and two rRNA genes (PCGs + rRNA). Bootstrap percentage (bp) is indicated on branches. S1 Table. Collection information for the 10 Cicadellidae species in this study. S2 Table. Summary statistics of the sequenced species. S3 Table. Sequence read archive accessions. S4 Table. Anagonalia emeiensis, Anagonalia melichari, Anatkina vespertinula, Erragonalia choui, Gunungidia aurantiifasciata, Kolla paulula, Nanatka castenea, Paratkina nigr [file pone.0329906.s001.zip › S1-S10 Table.xlsx]

## Sheet: S1 Table
S1 Table. Collection information for the 10 Cicadellidae species in this study.
Organism	Geographical locality	Date
Anagonalia emeiensis	Yunnan, China	Aug, 2018
Anagonalia melichari	Guizhou, China	Oct, 2018
Anatkina vespertinula	Yunnan, China	Aug, 2018
Erragonalia choui	Guizhou, China	Sep, 2018
Gunungidia aurantiifasciata	Guizhou, China	Jun, 2018
Kolla paulula	Gansu, China	Aug, 2018
Nanatka castenea	Gansu, China	Aug, 2018
Paratkina nigrifasciana	Guangdong, China	Apr, 2019
Seasogonia rosea	Yunnan, China	Aug, 2018
Stenatkina angustata	Hainan, China	Jun, 2019

## Sheet: S2 Table 
S2 Table. Summary statistics of the sequenced species.
Organism	RAW_READS	CLEAN_READS	TOTAL_READS	ASSEMBLED_READS	ALIGNED_READS
Anagonalia emeiensis	10155888300	9949329600	20000000	33960	77314
Anagonalia melichari	20,571,626	20,562,376	26315494	10728	16228
Anatkina vespertinula	21568696	21,560,850	43137392	33286	188364
Erragonalia choui	21,789,664	21,592,585	43185170	17388	39436
Gunungidia aurantiifasciata	20,347,924	20,242,228	20000000	14648	17630
Kolla paulula	16,287,229	16,147,212	32294424	25184	70826
Nanatka castenea	14,913,005	14,793,611	16883738	8772	13446
Paratkina nigrifasciana	5289516300	5212365000	34749100	40744	158560
Seasogonia rosea	18,199,166	18,189,868	36398332	23246	23608
Stenatkina angustata	6329964600	6244608900	49348820	31072	122962

## Sheet: S3 Table
S3 Table. Sequence read archive accessions
Organism	accession	study	bioproject_accession	biosample_accession
Anagonalia emeiensis	SRR32004925	SRP557409	PRJNA1200972	SAMN46042571
Anagonalia melichari,	SRR32004924	SRP557409	PRJNA1200972	SAMN46042572
Anatkina vespertinula	SRR32021127	SRP557774	PRJNA1211036	SAMN46263487
Erragonalia choui	SRR32021126	SRP557774	PRJNA1211036	SAMN46263488
Gunungidia aurantiifasciata	SRR32021125	SRP557774	PRJNA1211036	SAMN46263489
Kolla paulula,	SRR32021124	SRP557774	PRJNA1211036	SAMN46263490
Nanatka castenea	SRR32021123	SRP557774	PRJNA1211036	SAMN46263491
Paratkina nigrifasciana	SRR32021122	SRP557774	PRJNA1211036	SAMN46263492
Seasogonia rosea	SRR32021121	SRP557774	PRJNA1211036	SAMN46263493
Stenatkina angustata	SRR32021120	SRP557774	PRJNA1211036	SAMN46263494

## Sheet: S4 Table 
S4 Table. Anagonalia emeiensis, Anagonalia melichari, Anatkina vespertinula, Erragonalia choui, Gunungidia aurantiifasciata, Kolla paulula, Nanatka castenea, Paratkina nigrifasciana, Seasogonia rosea, Stenatkina angustata
Name	Size	Intergenic Nucleotide	Direction
trnI	66/65/64/63/67/65/64/63/63/63	-3/-3/-3/-3/-3/-3/-6/-3/-3/-3	F
trnQ	68/68/69/68/69/68/68/68/68/68	2/0/1/2/0/-1/-1/-1/1/1	R
trnM	68/69/68/69/69/69/69/68/69/68	0/0/0/0/0/0/0/0/0/0	F
ND2	972/969/972/969/972/969/972/972/972/972	-2/-2/-2/-2/3/-2/-2/-2/-2/-2	F
trnW	66/66/66/66/66/67/67/64/64/64	-8/15/-8/-8/-8/-8/-8/-8/-8/-8	F
trnC	62/61/61/63/62/61/62/61/61/61	0/0/0/3/1/0/0/0/0/0	R
trnY	64/64/64/63/64/65/64/63/62/63	1/1/4/-2/7/4/1/7/-2/7	R
COX1	1536/1536/1536/1536/1536/1536/1536/1536/1536/1536	2/0/0/0/0/0/1/0/0/0	F
trnL2	65/65/63/65/63/64/65/63/65/63	0/0/0/0/0/0/0/0/0/0	F
COX2	679/679/679/679/679/679/679/679/679/679	0/0/0/0/0/0/0/0/0/0	F
trnK	71/72/70/72/69/69/71/69/71/69	0/-1/0/-1/0/0/0/0/-1/0	F
trnD	64/63/63/64/63/63/66/63/63/62	0/0/0/0/0/-1/-1/0/-1/0	F
ATP8	153/153/153/153/153/153/153/153/153/153	-4/-4/-4/-4/-7/-4/-7/-4/-4/-4	F
ATP6	654/651/651/654/654/648/654/654/654/651	0/0/0/0/0/0/0/0/0/0	F
COX3	778/780/780/780/780/780/780/780/778/780	0/-1/-1/-1/-1/-1/-1/-1/0/-1	F
trnG	63/63/65/63/66/62/62/65/63/65	0/0/0/0/0/0/0/0/0/0	F
ND3	354/354/354/354/354/354/354/354/354/354	1/-2/-1/5/-2/-2/6/-2/-2/-2	F
trnA	62/61/61/61/63/62/61/61/60/61	1/0/0/0/0/0/0/0/0/0	F
trnR	62/60/60/63/64/60/64/62/61/62	-1/-1/-1/-1/-1/0/-1/0/-1/-1	F
trnN	66/66/65/66/65/69/66/66/65/66	-1/-1/-1/-1/-1/-1/-1/-1/-1/-1	F
trnS1	65/66/67/65/66/66/66/66/66/66	-1/0/0/-1/-1/1/0/-1/0/-1	F
trnE	62/64/60/63/63/64/66/65/60/65	-1/-1/1/-1/0/-1/-1/-1/-1/-1	F
trnF	62/64/64/65/65/63/66/62/64/63	0/0/0/0/0/1/0/0/0/0	R
ND5	1675/1675/1675/1675/1675/1674/1675/1675/1675/1675	-3/-3/-3/0/-3/0/-3/-3/-3/-3	R
trnH	64/62/64/63/62/62/62/62/62/63	-1/-1/-1/-1/0/-1/-1/-1/-1/-1	R
ND4	1317/1323/1323/1320/1320/1319/1326/1323/1317/1323	-4/-7/-7/-4/-4/-4/-7/-7/-7/-7	R
ND4L	282/294/279/282/282/282/282/282/282/282	2/6/2/2/2/2/2/2/2/2	R
trnT	66/65/64/66/62/63/66/67/63/67	0/0/0/0/0/0/0/0/0/0	F
trnP	68/66/65/70/68/65/67/62/62/62	2/-6/2/2/2/2/2/2/2/2	R
ND6	478/504/489/507/486/489/489/489/481/489	0/4/-8/1/-8/-8/-8/-8/0/-8	F
CYTB	1137/1125/1137/1107/1137/1137/1137/1137/1137/1137	-2/-2/-2/-2/-2/-1/-2/6/-2/-2	F
trnS2	66/68/64/62/63/65/62/68/63/67	-1/-1/15/-1/-1/-10/-1/-1/15/-1	F
ND1	933/933/918/933/933/942/933/933/918/933	0/0/0/0/0/0/0/0/0/0	R
trnL1	63/63/64/65/63/63/63/67/64/67	0/0/0/0/0/0/0/0/0/0	R
rrnL	1193/1194/1195/1209/1189/1163/1200/1167/1189/1164	0/0/0/0/0/0/0/0/0/0	R
trnV	65/64/64/67/64/67/66/63/63/63	0/0/0/0/-1/1/0/0/0/0	R
rrnS	781/800/788/799/822/800/796/814/774/813	0/0/0/0/0/0/0/0/0/0	R
Control region	486/1010/1229/2195/1296/685/648/1933/1064/922	0/0/0/0/0/0/0/0/0/0	F
Full genomes	14768/15398/15559/16503/1566914995/14953/16194/15293/15173

## Sheet: S5 Table 
S5 Table. Nucleotide composition of subfamily Cicadellinae mitochondrial.
Anagonalia emeiensis
Regions	T	C	A	G	A+T	G+C	AT skew	GC skew	Total (bp)
whole genome	36.4	10.6	44.2	8.8	80.6	19.4	0.1	-0.09	14768
PCGs	45.4	9.7	34.6	10.3	80	20	-0.16	0.03	10953
tRNAs	39.7	8.6	40.6	11.1	80.3	19.7	0.011	0.127	1428
rRNAs	48.8	6.3	34.1	10.7	83	17	-0.177	0.258	1927
Control region	40.5	5.1	46.3	8	86.8	13.2	0.066	0.219	486
Anagonalia melichari
Regions	T	C	A	G	A+T	G+C	AT skew	GC skew	Total (bp)
whole genome	37	10.1	44.7	8.1	81.7	18.3	0.09	-0.11	15398
PCGs	45.4	9.2	35.3	10.1	80.7	19.3	-0.13	0.05	10979
tRNAs	39.8	8.2	41.8	10.2	81.5	18.5	0.024	0.108	1425
rRNAs	48.5	6.1	35.1	10.3	83.1	16.9	-0.16	0.26	1994
Control region	45.1	5.6	44.2	5	89.3	10.7	-0.01	-0.056	1010
Anatkina vespertinula
Regions	T	C	A	G	A+T	G+C	AT skew	GC skew	Total (bp)
whole genome	37.5	7.1	42.9	12.5	80.4	19.6	0.07	0.27	15559
PCGs	43.9	12.3	31.1	12.8	75	25	-0.17	0.02	10946
tRNAs	39.4	8.6	40.6	11.5	79.9	20.1	0.015	0.144	1415
rRNAs	44.3	7.5	36	12.2	80.3	19.7	-0.1	0.24	1983
Control region	45.2	6.2	41.6	7	86.8	13.2	-0.041	0.061	1229
Erragonalia choui
Regions	T	C	A	G	A+T	G+C	AT skew	GC skew	Total (bp)
whole genome	37.5	9.9	44.1	8.5	81.6	18.4	0.08	-0.076	16503
PCGs	45.8	9.4	34.4	10.3	80.2	19.8	-0.14	0.05	10946
tRNAs	39.7	7.5	42	10.7	81.8	18.2	0.028	0.175	1432
rRNAs	48	6.5	34.8	10.7	82.8	17.2	-0.18	0.25	1948
Control region	42.9	4.9	44.3	7.8	87.2	12.8	0.016	0.226	2195
Gunungidia aurantiifasciata
Regions	T	C	A	G	A+T	G+C	AT skew	GC skew	Total (bp)
whole genome	35.2	12.7	42.2	9.8	77.4	22.6	0.09	-0.13	15669
PCGs	43.5	11.8	32.3	12.4	75.9	24.1	-0.15	0.03	10961
tRNAs	39	8.8	40.2	12	79.2	20.8	0.015	0.153	1426
rRNAs	46.3	7.4	33.3	13	79.6	20.4	-0.16	0.27	2011
Control region	41	9	44.1	5.9	85.1	14.9	0.036	-0.208	1269
Kolla paulula
Regions	T	C	A	G	A+T	G+C	AT skew	GC skew	Total (bp)
whole genome	33.4	13.4	42.7	10.5	76.1	23.9	0.12	-0.12	14995
PCGs	43.6	12.2	31.6	12.6	75.2	24.8	-0.16	0.02	10962
tRNAs	38.2	9.4	40.2	12.2	78.4	21.6	0.025	0.129	1422
rRNAs	48.5	8.5	31.1	11.9	79.6	20.4	-0.22	0.07	1963
Control region	36.8	14.2	40.4	8.6	77.2	22.8	0.047	-0.246	685
Nanatka castenea
Regions	T	C	A	G	A+T	G+C	AT skew	GC skew	Total (bp)
whole genome	36.1	11.1	43.7	9.1	79.8	20.2	0.1	-0.1	14953
PCGs	45.2	10.3	33.6	10.9	78.8	21.2	-0.15	0.03	10952
tRNAs	39.3	8.4	40.9	11.4	80.2	19.8	0.019	0.151	1433
rRNAs	48.8	7.2	33.2	10.8	82	18	-0.19	0.2	1938
Control region	46.9	4.1	45.1	3.9	92	8	-0.019	-0.025	590
Paratkina nigrifasciana
Regions	T	C	A	G	A+T	G+C	AT skew	GC skew	Total (bp)
whole genome	37.3	10.5	43.3	8.9	80.6	19.4	0.07	-0.08	16194
PCGs	46.8	9.9	32.7	10.7	79.5	20.5	-0.18	0.04	10943
tRNAs	39.6	7.4	41.7	11.2	81.4	18.6	0.025	0.204	1418
rRNAs	47.2	6.7	35.1	11	82.3	17.7	-0.147	0.242	1904
Control region	39.7	5.4	45.6	9.1	85.3	14.7	0.069	0.251	1856
Seasogonia rosea
Regions	T	C	A	G	A+T	G+C	AT skew	GC skew	Total (bp)
whole genome	35.5	12.5	43	9.1	78.4	21.6	0.09	-0.16	15293
PCGs	44.4	11.2	33.1	11.3	77.5	22.5	-0.14	0.004	10936
tRNAs	39.2	8.7	40.1	12	79.3	20.7	0.011	0.159	1402
rRNAs	47.6	6.8	32.7	12.9	80.3	19.7	-0.18	0.61	1910
Control region	39.7	8.9	44.4	7	84	16	0.056	-0.118	1064
Stenatkina angustata
Regions	T	C	A	G	A+T	G+C	AT skew	GC skew	Total (bp)
whole genome	37.5	10.7	43.1	8.7	80.6	19.4	0.07	-0.1	15173
PCGs	46.7	9.9	32.8	10.6	79.5	20.5	-0.17	0.03	10958
tRNAs	39.9	7.5	41.7	10.9	81.6	18.4	0.022	0.184	1418
rRNAs	47.2	6.6	35.1	11.1	82.3	17.7	-0.147	0.254	1900
Control region	43.5	5	45.9	5.6	89.4	10.6	-0.026	0.056	922

## Sheet: S6 Table 
S6 Table. Start and stop codons of the mitochondrial genomes of subfamily Cicadellinae
Gene	Anagonalia emeiensis	Anagonalia melichari	Anatkina vespertinula	Erragonalia choui	Gunungidia aurantiifasciata	Kolla paulula	Nanatka castenea	Paratkina nigrifasciana	Seasogonia rosea	Stenatkina angustata
ND2	ATT/TAA	ATT/TAA	GTG/TAA	ATT/TAA	ATT/TAA	ATT/TAA	ATT/TAA	ATT/TAA	ATT/TAA	ATT/TAA
COX1	ATG/TAA	ATG/TAA	ATT/TAA	ATG/TAA	ATC/TAG	ATG/TAA	ATG/TAA	ATG/TAA	ATG/TAA	ATG/TAA
COX2	ATT/T	ATT/T	ATT/T	ATT/T	ATT/T	ATT/T	ATT/T	ATT/T	ATT/T	ATA/T
ATP8	TTG/TAA	TTG/TAA	TTG/TAA	TTG/TAA	TTG/TAA	TTG/TAA	TTG/TAA	TTG/TAA	TTG/TAA	TTG/TAA
ATP6	ATA/TAA	ATA/TAA	ATA/TAA	ATA/TAA	ATA/TAA	ATA/TAA	TTG/TAA	ATA/TAA	ATA/TAA	ATA/TAA
COX3	ATG/T	ATG/TAA	ATG/TAA	ATG/TAA	ATG/TAA	ATG/TAA	ATG/TAA	ATG/TAA	ATG/T	ATG/TAA
ND3	ATT/TAA	ATT/TAG	ATT/TAG	ATT/TAA	ATT/TAG	ATT/TAG	ATT/TAA	ATT/TAG	ATT/TAG	ATT/TAG
ND5	ATT/T	ATT/T	ATA/T	TTG/T	ATT/T	ATT/TAA	ATT/T	ATT/T	ATT/T	ATT/T
ND4	ATA/TAA	ATG/TAA	ATT/TAA	ATA/TAA	ATA/TAA	ATA/T	ATT/TAA	ATT/TAA	ATG/TAA	ATT/TAA
ND4L	ATT/TAA	ATA/TAA	ATG/TAA	ATG/TAA	ATG/TAA	ATG/TAA	ATG/TAA	ATG/TAA	ATG/TAA	ATG/TAA
ND6	ATT/TAA	ATA/TAA	ATT/TAA	ATT/TAA	ATC/TAA	ATT/TAA	ATC/TAA	ATT/TAA	ATA/TAA	ATT/TAA
CYTB	ATT/TAG	ATT/TAG	ATA/TAG	ATT/TAG	ATG/TAG	ATA/TAA	ATA/TAG	ATT/TAA	ATA/TAG	ATG/TAG
ND1	ATT/ATT	ATT/TAA	ATT/TAA	ATT/TAA	ATT/TAA	ATA/TAA	ATT/TAA	ATT/TAA	ATA/TAA	ATT/TAA

## Sheet: S7 Table 
S7 Table.Codon number and RSCU in the subfamily Cicadellinae species mitochondrial PCGs.
Anagonalia emeiensis
AA	Codon	Count	RSCU	AA	Codon	Count	RSCU	AA	Codon	Count	RSCU	AA	Codon	Count	RSCU
Phe	UUU(F)	348	1.9	Ser	UCU(S)	114	2.36	Tyr	UAU(Y)	188	1.83	Cys	UGU(C)	58	1.9
	UUC(F)	18	0.1		UCC(S)	11	0.23		UAC(Y)	17	0.17		UGC(C)	3	0.1
Leu	UUA(L)	369	4.78		UCA(S)	128	2.65		UAA(*)	0	0	Trp	UGA(W)	89	1.91
	UUG(L)	26	0.34		UCG(S)	8	0.17		UAG(*)	0	0		UGG(W)	4	0.09
	CUU(L)	36	0.47	Pro	CCU(P)	46	1.72	His	CAU(H)	54	1.59	Arg	CGU(R)	15	1.33
	CUC(L)	2	0.03		CCC(P)	6	0.22		CAC(H)	14	0.41		CGC(R)	1	0.09
	CUA(L)	30	0.39		CCA(P)	54	2.02	Gln	CAA(Q)	47	1.81		CGA(R)	28	2.49
	CUG(L)	0	0		CCG(P)	1	0.04		CAG(Q)	5	0.19		CGG(R)	1	0.09
Ile	AUU(I)	420	1.9	Thr	ACU(T)	65	1.77	Asn	AAU(N)	197	1.85	Ser	AGU(S)	49	1.02
	AUC(I)	23	0.1		ACC(T)	4	0.11		AAC(N)	16	0.15		AGC(S)	7	0.15
Met	AUA(M)	339	1.86		ACA(T)	75	2.04	Lys	AAA(K)	114	1.85		AGA(S)	62	1.28
	AUG(M)	26	0.14		ACG(T)	3	0.08		AAG(K)	9	0.15		AGG(S)	7	0.15
Val	GUU(V)	60	1.86	Ala	GCU(A)	35	2.03	Asp	GAU(D)	47	1.68	Gly	GGU(G)	79	1.84
	GUC(V)	3	0.09		GCC(A)	3	0.17		GAC(D)	9	0.32		GGC(G)	6	0.14
	GUA(V)	63	1.95		GCA(A)	30	1.74	Glu	GAA(E)	74	1.92		GGA(G)	60	1.4
	GUG(V)	3	0.09		GCG(A)	1	0.06		GAG(E)	3	0.08		GGG(G)	27	0.63
Anagonalia melichari
AA	Codon	Count	RSCU	AA	Codon	Count	RSCU	AA	Codon	Count	RSCU	AA	Codon	Count	RSCU
Phe	UUU(F)	380	1.61	Ser	UCU(S)	34	1.03	Tyr	UAU(Y)	282	1.68	Cys	UGU(C)	28	1.47
	UUC(F)	93	0.39		UCC(S)	18	0.55		UAC(Y)	53	0.32		UGC(C)	10	0.53
Leu	UUA(L)	261	3.46		UCA(S)	89	2.7		UAA(*)	210	1.57	Trp	UGA(W)	52	1.27
	UUG(L)	78	1.03		UCG(S)	7	0.21		UAG(*)	58	0.43		UGG(W)	30	0.73
	CUU(L)	53	0.7	Pro	CCU(P)	16	1.33	His	CAU(H)	49	1.66	Arg	CGU(R)	3	0.63
	CUC(L)	12	0.16		CCC(P)	4	0.33		CAC(H)	10	0.34		CGC(R)	1	0.21
	CUA(L)	37	0.49		CCA(P)	28	2.33	Gln	CAA(Q)	66	1.5		CGA(R)	15	3.16
	CUG(L)	12	0.16		CCG(P)	0	0		CAG(Q)	22	0.5		CGG(R)	0	0
Ile	AUU(I)	322	1.77	Thr	ACU(T)	36	1.48	Asn	AAU(N)	213	1.63	Ser	AGU(S)	28	0.85
	AUC(I)	42	0.23		ACC(T)	17	0.7		AAC(N)	48	0.37		AGC(S)	20	0.61
Met	AUA(M)	198	1.58		ACA(T)	39	1.61	Lys	AAA(K)	114	1.54		AGA(S)	39	1.18
	AUG(M)	52	0.42		ACG(T)	5	0.21		AAG(K)	34	0.46		AGG(S)	29	0.88
Val	GUU(V)	73	2.03	Ala	GCU(A)	11	1.22	Asp	GAU(D)	69	1.75	Gly	GGU(G)	21	1.15
	GUC(V)	8	0.22		GCC(A)	4	0.44		GAC(D)	10	0.25		GGC(G)	0	0
	GUA(V)	53	1.47		GCA(A)	20	2.22	Glu	GAA(E)	56	1.4		GGA(G)	45	2.47
	GUG(V)	10	0.28		GCG(A)	1	0.11		GAG(E)	24	0.6		GGG(G)	7	0.38
Anatkina vespertinula
AA	Codon	Count	RSCU	AA	Codon	Count	RSCU	AA	Codon	Count	RSCU	AA	Codon	Count	RSCU
Phe	UUU(F)	309	1.78	Ser	UCU(S)	110	2.35	Tyr	UAU(Y)	144	1.58	Cys	UGU(C)	54	1.71
	UUC(F)	39	0.22		UCC(S)	29	0.62		UAC(Y)	38	0.42		UGC(C)	9	0.29
Leu	UUA(L)	294	3.53		UCA(S)	107	2.28		UAA(*)	0	0	Trp	UGA(W)	72	1.58
	UUG(L)	62	0.74		UCG(S)	6	0.13		UAG(*)	0	0		UGG(W)	19	0.42
	CUU(L)	76	0.91	Pro	CCU(P)	47	1.53	His	CAU(H)	54	1.54	Arg	CGU(R)	19	1.52
	CUC(L)	7	0.08		CCC(P)	22	0.72		CAC(H)	16	0.46		CGC(R)	4	0.32
	CUA(L)	48	0.58		CCA(P)	44	1.43	Gln	CAA(Q)	42	1.68		CGA(R)	24	1.92
	CUG(L)	13	0.16		CCG(P)	10	0.33		CAG(Q)	8	0.32		CGG(R)	3	0.24
Ile	AUU(I)	383	1.85	Thr	ACU(T)	87	2.19	Asn	AAU(N)	160	1.79	Ser	AGU(S)	29	0.62
	AUC(I)	32	0.15		ACC(T)	15	0.38		AAC(N)	19	0.21		AGC(S)	6	0.13
Met	AUA(M)	255	1.71		ACA(T)	54	1.36	Lys	AAA(K)	87	1.6		AGA(S)	82	1.75
	AUG(M)	44	0.29		ACG(T)	3	0.08		AAG(K)	22	0.4		AGG(S)	6	0.13
Val	GUU(V)	108	2.25	Ala	GCU(A)	44	1.74	Asp	GAU(D)	52	1.68	Gly	GGU(G)	71	1.54
	GUC(V)	4	0.08		GCC(A)	9	0.36		GAC(D)	10	0.32		GGC(G)	9	0.2
	GUA(V)	69	1.44		GCA(A)	45	1.78	Glu	GAA(E)	68	1.7		GGA(G)	64	1.39
	GUG(V)	11	0.23		GCG(A)	3	0.12		GAG(E)	12	0.3		GGG(G)	40	0.87
Erragonalia choui
AA	Codon	Count	RSCU	AA	Codon	Count	RSCU	AA	Codon	Count	RSCU	AA	Codon	Count	RSCU
Phe	UUU(F)	361	1.9	Ser	UCU(S)	114	2.51	Tyr	UAU(Y)	174	1.83	Cys	UGU(C)	63	1.91
	UUC(F)	19	0.1		UCC(S)	11	0.24		UAC(Y)	16	0.17		UGC(C)	3	0.09
Leu	UUA(L)	420	4.98		UCA(S)	125	2.75		UAA(*)	0	0	Trp	UGA(W)	87	1.93
	aakuangakuangakuangakuang	28	0.33		UCG(S)	3	0.07		UAG(*)	0	0		UGG(W)	3	0.07
	CUU(L)	43	0.51	Pro	CCU(P)	56	2.02	His	CAU(H)	58	1.71	Arg	CGU(R)	22	1.8
	CUC(L)	2	0.02		CCC(P)	4	0.14		CAC(H)	10	0.29		CGC(R)	0	0
	CUA(L)	13	0.15		CCA(P)	49	1.77	Gln	CAA(Q)	42	1.83		CGA(R)	27	2.2
	CUG(L)	0	0		CCG(P)	2	0.07		CAG(Q)	4	0.17		CGG(R)	0	0
Ile	AUU(I)	413	1.92	Thr	ACU(T)	49	1.41	Asn	AAU(N)	186	1.88	Ser	AGU(S)	23	0.51
	AUC(I)	18	0.08		ACC(T)	10	0.29		AAC(N)	12	0.12		AGC(S)	0	0
Met	AUA(M)	325	1.84		ACA(T)	77	2.22	Lys	AAA(K)	113	1.88		AGA(S)	87	1.91
	AUG(M)	28	0.16		ACG(T)	3	0.09		AAG(K)	7	0.12		AGG(S)	1	0.02
Val	GUU(V)	63	1.98	Ala	GCU(A)	33	1.65	Asp	GAU(D)	54	1.8	Gly	GGU(G)	67	1.49
	GUC(V)	0	0		GCC(A)	2	0.1		GAC(D)	6	0.2		GGC(G)	5	0.11
	GUA(V)	60	1.89		GCA(A)	45	2.25	Glu	GAA(E)	74	1.87		GGA(G)	90	2
	GUG(V)	4	0.13		GCG(A)	0	0		GAG(E)	5	0.13		GGG(G)	18	0.4
Gunungidia aurantiifasciata
AA	Codon	Count	RSCU	AA	Codon	Count	RSCU	AA	Codon	Count	RSCU	AA	Codon	Count	RSCU
Phe	UUU(F)	319	1.76	Ser	UCU(S)	97	2.09	Tyr	UAU(Y)	144	1.62	Cys	UGU(C)	50	1.82
	UUC(F)	43	0.24		UCC(S)	23	0.49		UAC(Y)	34	0.38		UGC(C)	5	0.18
Leu	UUA(L)	325	4.15		UCA(S)	131	2.82		UAA(*)	0	0	Trp	UGA(W)	66	1.5
	UUG(L)	51	0.65		UCG(S)	8	0.17		UAG(*)	0	0		UGG(W)	22	0.5
	CUU(L)	45	0.57	Pro	CCU(P)	45	1.53	His	CAU(H)	51	1.5	Arg	CGU(R)	14	1.17
	CUC(L)	6	0.08		CCC(P)	11	0.37		CAC(H)	17	0.5		CGC(R)	2	0.17
	CUA(L)	39	0.5		CCA(P)	59	2	Gln	CAA(Q)	40	1.63		CGA(R)	21	1.75
	CUG(L)	4	0.05		CCG(P)	3	0.1		CAG(Q)	9	0.37		CGG(R)	11	0.92
Ile	AUU(I)	377	1.8	Thr	ACU(T)	75	1.83	Asn	AAU(N)	144	1.59	Ser	AGU(S)	26	0.56
	AUC(I)	42	0.2		ACC(T)	17	0.41		AAC(N)	37	0.41		AGC(S)	3	0.06
Met	AUA(M)	310	1.8		ACA(T)	69	1.68	Lys	AAA(K)	97	1.69		AGA(S)	82	1.76
	AUG(M)	35	0.2		ACG(T)	3	0.07		AAG(K)	18	0.31		AGG(S)	2	0.04
Val	GUU(V)	102	2.23	Ala	GCU(A)	43	1.77	Asp	GAU(D)	50	1.54	Gly	GGU(G)	87	1.82
	GUC(V)	5	0.11		GCC(A)	9	0.37		GAC(D)	15	0.46		GGC(G)	7	0.15
	GUA(V)	70	1.53		GCA(A)	44	1.81	Glu	GAA(E)	68	1.72		GGA(G)	35	0.73
	GUG(V)	6	0.13		GCG(A)	1	0.04		GAG(E)	11	0.28		GGG(G)	62	1.3
Kolla paulula
AA	Codon	Count	RSCU	AA	Codon	Count	RSCU	AA	Codon	Count	RSCU	AA	Codon	Count	RSCU
Phe	UUU(F)	362	1.63	Ser	UCU(S)	84	1.83	Tyr	UAU(Y)	220	1.62	Cys	UGU(C)	62	1.53
	UUC(F)	83	0.37		UCC(S)	26	0.57		UAC(Y)	52	0.38		UGC(C)	19	0.47
Leu	UUA(L)	223	3.24		UCA(S)	100	2.17		UAA(*)	58	1.36	Trp	UGA(W)	68	1.23
	UUG(L)	67	0.97		UCG(S)	10	0.22		UAG(*)	27	0.64		UGG(W)	43	0.77
	CUU(L)	60	0.87	Pro	CCU(P)	32	1.29	His	CAU(H)	42	1.56	Arg	CGU(R)	13	1
	CUC(L)	21	0.31		CCC(P)	15	0.61		CAC(H)	12	0.44		CGC(R)	3	0.23
	CUA(L)	33	0.48		CCA(P)	46	1.86	Gln	CAA(Q)	38	1.73		CGA(R)	27	2.08
	CUG(L)	9	0.13		CCG(P)	6	0.24		CAG(Q)	6	0.27		CGG(R)	9	0.69
Ile	AUU(I)	310	1.69	Thr	ACU(T)	52	1.41	Asn	AAU(N)	195	1.55	Ser	AGU(S)	56	1.22
	AUC(I)	57	0.31		ACC(T)	18	0.49		AAC(N)	56	0.45		AGC(S)	19	0.41
Met	AUA(M)	191	1.61		ACA(T)	70	1.89	Lys	AAA(K)	107	1.44		AGA(S)	40	0.87
	AUG(M)	46	0.39		ACG(T)	8	0.22		AAG(K)	42	0.56		AGG(S)	33	0.72
Val	GUU(V)	66	1.73	Ala	GCU(A)	21	1.2	Asp	GAU(D)	37	1.42	Gly	GGU(G)	47	1.38
	GUC(V)	13	0.34		GCC(A)	11	0.63		GAC(D)	15	0.58		GGC(G)	5	0.15
	GUA(V)	59	1.54		GCA(A)	34	1.94	Glu	GAA(E)	54	1.61		GGA(G)	44	1.29
	GUG(V)	15	0.39		GCG(A)	4	0.23		GAG(E)	13	0.39		GGG(G)	40	1.18
Nanatka castenea
AA	Codon	Count	RSCU	AA	Codon	Count	RSCU	AA	Codon	Count	RSCU	AA	Codon	Count	RSCU
Phe	UUU(F)	340	1.9	Ser	UCU(S)	127	2.77	Tyr	UAU(Y)	171	1.77	Cys	UGU(C)	59	1.9
	UUC(F)	18	0.1		UCC(S)	5	0.11		UAC(Y)	22	0.23		UGC(C)	3	0.1
Leu	UUA(L)	355	4.38		UCA(S)	123	2.68		UAA(*)	0	0	Trp	UGA(W)	87	1.91
	UUG(L)	29	0.36		UCG(S)	4	0.09		UAG(*)	0	0		UGG(W)	4	0.09
	CUU(L)	63	0.78	Pro	CCU(P)	50	1.71	His	CAU(H)	61	1.79	Arg	CGU(R)	19	1.55
	CUC(L)	4	0.05		CCC(P)	5	0.17		CAC(H)	7	0.21		CGC(R)	0	0
	CUA(L)	34	0.42		CCA(P)	60	2.05	Gln	CAA(Q)	47	1.81		CGA(R)	30	2.45
	CUG(L)	1	0.01		CCG(P)	2	0.07		CAG(Q)	5	0.19		CGG(R)	0	0
Ile	AUU(I)	397	1.91	Thr	ACU(T)	77	2.04	Asn	AAU(N)	172	1.83	Ser	AGU(S)	26	0.57
	AUC(I)	18	0.09		ACC(T)	6	0.16		AAC(N)	16	0.17		AGC(S)	6	0.13
Met	AUA(M)	322	1.87		ACA(T)	66	1.75	Lys	AAA(K)	106	1.8		AGA(S)	74	1.61
	AUG(M)	23	0.13		ACG(T)	2	0.05		AAG(K)	12	0.2		AGG(S)	2	0.04
Val	GUU(V)	79	1.93	Ala	GCU(A)	39	1.77	Asp	GAU(D)	57	1.81	Gly	GGU(G)	82	1.76
	GUC(V)	2	0.05		GCC(A)	9	0.41		GAC(D)	6	0.19		GGC(G)	1	0.02
	GUA(V)	78	1.9		GCA(A)	39	1.77	Glu	GAA(E)	68	1.74		GGA(G)	89	1.91
	GUG(V)	5	0.12		GCG(A)	1	0.05		GAG(E)	10	0.26		GGG(G)	14	0.3
Paratkina nigrifasciana
AA	Codon	Count	RSCU	AA	Codon	Count	RSCU	AA	Codon	Count	RSCU	AA	Codon	Count	RSCU
Phe	UUU(F)	454	1.64	Ser	UCU(S)	64	1.95	Tyr	UAU(Y)	223	1.68	Cys	UGU(C)	34	1.42
	UUC(F)	98	0.36		UCC(S)	18	0.55		UAC(Y)	42	0.32		UGC(C)	14	0.58
Leu	UUA(L)	225	2.97		UCA(S)	68	2.07		UAA(*)	181	1.53	Trp	UGA(W)	61	1.37
	UUG(L)	92	1.22		UCG(S)	9	0.27		UAG(*)	56	0.47		UGG(W)	28	0.63
	CUU(L)	74	0.98	Pro	CCU(P)	19	1.38	His	CAU(H)	51	1.59	Arg	CGU(R)	7	1.12
	CUC(L)	17	0.22		CCC(P)	10	0.73		CAC(H)	13	0.41		CGC(R)	0	0
	CUA(L)	29	0.38		CCA(P)	24	1.75	Gln	CAA(Q)	75	1.65		CGA(R)	14	2.24
	CUG(L)	17	0.22		CCG(P)	2	0.15		CAG(Q)	16	0.35		CGG(R)	4	0.64
Ile	AUU(I)	303	1.71	Thr	ACU(T)	31	1.31	Asn	AAU(N)	202	1.61	Ser	AGU(S)	27	0.82
	AUC(I)	51	0.29		ACC(T)	18	0.76		AAC(N)	49	0.39		AGC(S)	14	0.43
Met	AUA(M)	177	1.55		ACA(T)	42	1.77	Lys	AAA(K)	120	1.58		AGA(S)	35	1.06
	AUG(M)	51	0.45		ACG(T)	4	0.17		AAG(K)	32	0.42		AGG(S)	28	0.85
Val	GUU(V)	107	2.74	Ala	GCU(A)	13	1.49	Asp	GAU(D)	60	1.76	Gly	GGU(G)	36	1.71
	GUC(V)	11	0.28		GCC(A)	2	0.23		GAC(D)	8	0.24		GGC(G)	4	0.19
	GUA(V)	24	0.62		GCA(A)	18	2.06	Glu	GAA(E)	58	1.43		GGA(G)	30	1.43
	GUG(V)	14	0.36		GCG(A)	2	0.23		GAG(E)	23	0.57		GGG(G)	14	0.67
Seasogonia rosea
AA	Codon	Count	RSCU	AA	Codon	Count	RSCU	AA	Codon	Count	RSCU	AA	Codon	Count	RSCU
Phe	UUU(F)	308	1.75	Ser	UCU(S)	105	2.29	Tyr	UAU(Y)	154	1.74	Cys	UGU(C)	56	1.78
	UUC(F)	43	0.25		UCC(S)	13	0.28		UAC(Y)	23	0.26		UGC(C)	7	0.22
Leu	UUA(L)	400	4.46		UCA(S)	130	2.83		UAA(*)	0	0	Trp	UGA(W)	80	1.8
	UUG(L)	29	0.32		UCG(S)	5	0.11		UAG(*)	0	0		UGG(W)	9	0.2
	CUU(L)	59	0.66	Pro	CCU(P)	49	1.7	His	CAU(H)	54	1.52	Arg	CGU(R)	13	1.08
	CUC(L)	6	0.07		CCC(P)	7	0.24		CAC(H)	17	0.48		CGC(R)	2	0.17
	CUA(L)	42	0.47		CCA(P)	58	2.02	Gln	CAA(Q)	50	1.82		CGA(R)	31	2.58
	CUG(L)	2	0.02		CCG(P)	1	0.03		CAG(Q)	5	0.18		CGG(R)	2	0.17
Ile	AUU(I)	378	1.92	Thr	ACU(T)	77	1.83	Asn	AAU(N)	159	1.75	Ser	AGU(S)	41	0.89
	AUC(I)	16	0.08		ACC(T)	11	0.26		AAC(N)	23	0.25		AGC(S)	1	0.02
Met	AUA(M)	280	1.82		ACA(T)	75	1.79	Lys	AAA(K)	105	1.78		AGA(S)	70	1.53
	AUG(M)	27	0.18		ACG(T)	5	0.12		AAG(K)	13	0.22		AGG(S)	2	0.04
Val	GUU(V)	92	2.1	Ala	GCU(A)	38	1.63	Asp	GAU(D)	49	1.66	Gly	GGU(G)	80	1.68
	GUC(V)	8	0.18		GCC(A)	8	0.34		GAC(D)	10	0.34		GGC(G)	3	0.06
	GUA(V)	72	1.65		GCA(A)	47	2.02	Glu	GAA(E)	59	1.57		GGA(G)	86	1.81
	GUG(V)	3	0.07		GCG(A)	0	0		GAG(E)	16	0.43		GGG(G)	21	0.44
Stenatkina angustata
AA	Codon	Count	RSCU	AA	Codon	Count	RSCU	AA	Codon	Count	RSCU	AA	Codon	Count	RSCU
Phe	UUU(F)	383	1.85	Ser	UCU(S)	142	3.01	Tyr	UAU(Y)	164	1.84	Cys	UGU(C)	56	1.87
	UUC(F)	30	0.15		UCC(S)	4	0.08		UAC(Y)	14	0.16		UGC(C)	4	0.13
Leu	UUA(L)	386	4.67		UCA(S)	121	2.56		UAA(*)	0	0	Trp	UGA(W)	81	1.82
	UUG(L)	24	0.29		UCG(S)	5	0.11		UAG(*)	0	0		UGG(W)	8	0.18
	CUU(L)	62	0.75	Pro	CCU(P)	43	1.46	His	CAU(H)	58	1.73	Arg	CGU(R)	19	1.55
	CUC(L)	1	0.01		CCC(P)	4	0.14		CAC(H)	9	0.27		CGC(R)	1	0.08
	CUA(L)	22	0.27		CCA(P)	70	2.37	Gln	CAA(Q)	45	1.88		CGA(R)	28	2.29
	CUG(L)	1	0.01		CCG(P)	1	0.03		CAG(Q)	3	0.13		CGG(R)	1	0.08
Ile	AUU(I)	425	1.93	Thr	ACU(T)	51	1.58	Asn	AAU(N)	175	1.8	Ser	AGU(S)	21	0.44
	AUC(I)	15	0.07		ACC(T)	2	0.06		AAC(N)	19	0.2		AGC(S)	1	0.02
Met	AUA(M)	270	1.86		ACA(T)	74	2.29	Lys	AAA(K)	111	1.82		AGA(S)	83	1.76
		21	0.14		ACG(T)	2	0.06		AAG(K)	11	0.18		AGG(S)	1	0.02
Val	GUU(V)	102	2.53	Ala	GCU(A)	35	1.63	Asp	GAU(D)	61	1.91	Gly	GGU(G)	84	1.87
	GUC(V)	1	0.02		GCC(A)	1	0.05		GAC(D)	3	0.09		GGC(G)	3	0.07
	GUA(V)	56	1.39		GCA(A)	48	2.23	Glu	GAA(E)	74	1.9		GGA(G)	70	1.56
	GUG(V)	2	0.05		GCG(A)	2	0.09		GAG(E)	4	0.1		GGG(G)	23	0.51

## Sheet: S8 Table 
S8 Table. The evolutionary rate of each PCGs in the mitogenomes of Cicadellinae.
Gene	ka	ks	Ka/Ks
ATP6	0.163	0.465	0.351
ATP8	0.307	0.416	0.738
COX1	0.073	0.496	0.147
COX2	0.112	0.456	0.246
COX3	0.093	0.468	0.199
CYTB	0.104	0.484	0.215
ND1	0.128	0.394	0.325
ND2	0.24	0.481	0.499
ND3	0.155	0.462	0.335
ND4	0.19	0.371	0.512
ND4L	0.163	0.379	0.43
ND5	0.172	0.387	0.444
ND6	0.164	0.435	0.377

## Sheet: S9 Table 
S9 Table . Mitochondrial genomes used for the phylogenetic analyses in this study.
Subfamily	Organism	GenBank No.	References
Cicadellinae	Anagonalia emeiensis	NC073096(c)	This study
	Anagonalia melichari	MT642611	This study
	Anatkina vespertinula	NC070007(c)	This study
	Atkinsoniella xanthonota	MW533713	[14]
	Atkinsoniella nigrita	ON009029	Unpublished
	Atkinsoniella grahami	MW533712	[14]
	Atkinsoniella zizhongi	ON457601	[15]
	Bothrogonia ferruginea	KU167550	[20]
	Bothrogonia qiongana	NC049894	[61]
	Bothrogonia shuana	NC060293	Unpublished
	Bothrogonia tongmaiana	NC049895	[16]
	Bothrogonia yunana	NC049896	[16]
	Cicadella viridis	MK335936	[17]
	Cofana yasumatsui	NC049087	[18]
	Erragonalia choui	NC070001(c)	This study
	Gunungidia aurantiifasciata	MT622821(c)	This study
	Homalodisca vitripennis	NC006899	Unpublished
	Kolla paulula	MW542170(c)	This study
	Nanatka castenea	NC070000(c)	This study
	Paratkina nigrifasciana	NC069999(c)	This study
	Seasogonia rosea	NC070006(c)	This study
	Stenatkina angustata	NC069998(c)	This study
Mileewinae	Mileewa amplimacula	NC067808	[6]
Typhlocybinae	Parazyginella tiani	NC053918	[51]

## Sheet: S10 Table 
S10 Table. Best partitioning schemes and models based on different datasets for phylogenetic analysis.
Dataset	Partitioning scheme	Models
AA	atp6	MTREV+I+G
	nad4，atp8	MTREV+I+G
	cox1	MTMAM+I+G
	cox2，cytb，cox3	MTREV+I+G
	nad1，nad4L	MTMAM+I+G
	nad2	MTREV+I+G
	nad3	MTREV+G
	nad5，nad6	MTREV+I+G
PCG	atp6	GTR+I+G
	atp6,nad6,nad3	GTR+I+G
	atp6	GTR+G
	atp8	GTR+I+G
	atp8	GTR+I+G
	atp8,nad6	GTR+I+G
	cox1	GTR+I+G
	cox1	GTR+I+G
	cox1	GTR+I+G
	cytb,cox2,cox3	GTR+I+G
	cytb,cox3,cox2	GTR+I+G
	cox2	GTR+G
	nad3,cox3	HKY+I+G
	cytb	GTR+I+G
	nad1	GTR+I+G
	nad1	GTR+I+G
	nad1	GTR+I+G
	nad2	GTR+I+G
	nad2	GTR+G
	nad2	GTR+G
	nad3,nad6	GTR+I+G
	nad4,nad5,nad4L	GTR+I+G
	nad4,nad5,nad4L	GTR+I+G
	nad4L	GTR+G
	nad4,nad5	GTR+I+G
PCG+Rrna	atp6	GTR+I+G
	nad3,atp6,nad6	GTR+I+G
	nad3,atp6	GTR+G
	atp8	GTR+I+G
	atp8	GTR+I+G
	atp8,nad6	GTR+I+G
	cox1	GTR+I+G
	cox1	GTR+I+G
	cox1	GTR+I+G
	cytb,cox3,cox2	GTR+I+G
	cytb,cox3,cox2	GTR+I+G
	cox2,cox3	HKY+I+G
	cytb	GTR+I+G
	nad1	GTR+I+G
	nad1	GTR+I+G
	nad1	GTR+I+G
	nad2	GTR+I+G
	nad2	GTR+G
	nad2	GTR+G
	nad6,nad3	GTR+I+G
	nad4,nad5	GTR+I+G
	nad4,nad4L,nad5	GTR+I+G
	nad4L	GTR+G
	nad4,nad5	GTR+I+G
	rrnL	GTR+G
	rrnS	GTR+G
